# Supplementary material for: Evaluation of sesame (Sesamum indicum L.) varieties for drought tolerance using agromorphological traits and drought tolerance indices
Source: PeerJ. 2024 Jan 31;12:e16840. doi: 10.7717/peerj.16840 (PMC10838076; doi:10.7717/peerj.16840)
Supplement: Supplemental Information 1 — PH1 and PH2 are plant heights measured 30 and 60 days after water stress imposition; RGR = relative growth rate; RWC = relative water content [file peerj-12-16840-s001.csv]

Table S 1: Agromorphological and physiological raw data of sesame varieties grown under well watered and water stressed conditions.
PH1and PH2 are plant heights measured 30 and 60 days after water stress imposition; RGR = relative growth rate; RWC = relative water content
Variety	Treatments	Rep	PH1 (cm)	No branches	No leaves	Leaf length	Leaf width	PH2 (cm)	RGR (cm/day)	RWC (%)
						(cm)	(cm)
	Well Watered	1	41	0	11	8	4	51	0.85	55.36
Abasena		2	42.5	0	13	7.5	4	52.5	0.88	71.91
		3	43	0	10	9	4.5	53	0.88	77.27
		4	41	0	12	8	4	50	0.83	56.33
		5	42.5	0	10	7.5	4	50.5	0.84	44.13
		6	43	0	8	9	4.5	49	0.82	62.55
		7	41	0	8	10.5	5	50	0.83	43.93
		8	43	0	8	10	5	54	0.9	77.58
		9	42.5	0	6	9	4.5	52	0.87	63.5
	Water Stressed	1	32	0	7	5	3	40	0.67	44.75
		2	34	0	6	4	2	39	0.65	55.26
		3	36	0	9	5	3	40	0.67	50
		4	36	0	8	5	3	40	0.67	44.6
		5	35	0	8	4	2	40	0.67	62.55
		6	36	0	6	5	3	40	0.67	44.44
		7	39	0	6	5	3	38	0.63	55.46
		8	40	0	6	6	3	40	0.67	34.5
		9	35	0	6	7	3	38	0.63	62.26
Gondar-1	Well Watered	1	41	2	18	10.5	5	62	1.03	51.22
		2	43	0	16	10	5	64	1.07	67.37
		3	36	0	20	9	4.5	64.5	1.08	61.98
		4	40	2	10	10	5	54	0.9	77.68
		5	42	0	10	9	6	53	0.88	54.65
		6	41	0	10	10	6	52	0.87	62.76
		7	40	2	10	10	5	51	0.85	61.83
		8	42	0	10	9	6	52.5	0.88	54.34
		9	41	0	10	10	6	54	0.9	62.69
	Water Stressed	1	33	0	11	4	3	45	0.75	74.7
		2	36	0	14	4	3	41	0.68	43.34
		3	32	0	9	5	3	48	0.8	61.69
		4	32	0	8	4	3	38	0.63	61.69
		5	34	0	8	4	3	41	0.68	60.94
		6	34	0	8	3	2	40	0.67	70.67
		7	38	0	6	6	3	38	0.63	63.37
		8	37	0	8	5	2.9	40	0.67	61.98
		9	36	0	6	7	3.5	36	0.6	62.69
Humera-1	Well Watered	1	42	0	12	7.5	4	55	0.92	62.88
		2	41	0	10	6	3	54	0.9	75.16
		3	44	0	9	8	3	56	0.93	62.83
		4	42	4	10	7.5	4	55	0.92	62.76
		5	41	0	10	6	3	54	0.9	68.2
		6	44	0	10	8	3	56	0.93	55.95
		7	40	2	8	10	5	54	0.9	66.59
		8	42	0	6	9	6	56	0.93	52.53
		9	41	0	8	10	6	52	0.87	80.88
		1	36	0	8	4	2	40	0.67	59.56
		2	34	0	8	4	2	41	0.68	67.53
		3	36	0	9	5	3	41	0.68	62.55
		4	34	0	8	4	2	40	0.67	54.85
		5	34	0	8	4	2	38	0.63	33.48
		6	36	0	8	4	3	40	0.67	71.75
		7	36	0	6	6	3	38	0.63	50.92
		8	37	0	6	6	3	36	0.6	44.98
		9	37.5	0	6	5	2.8	36	0.6	80.92
Wollega	Well Watered	1	40	6	13	10	5	52	0.87	62.55
		2	42	0	12	9	6	54	0.9	58.51
		3	41	0	12	10	6	51	0.85	84.13
		4	41	2	10	10.5	5	52	0.87	87.67
		5	43	0	12	10	5	54	0.9	90.8
		6	42.5	0	12	9	4.5	53.5	0.89	71.01
		7	42	4	8	7.5	4	52	0.87	55.06
		8	41	0	6	6	3	56	0.93	45.45
		9	44	0	8	8	3.5	56	0.93	52.76
	Water Stressed	1	32	0	9	4	3	40	0.67	53.81
		2	32	0	9	4	3	38	0.63	62.83
		3	33	0	10	3	2	39	0.65	53.2
		4	36	0	8	4	3	38	0.63	89.12
		5	34	0	8	4	3	40	0.67	90.52
		6	32	0	6	5	3	38	0.63	91.48
		7	39	0	6	5	2.8	38	0.63	44.13
		8	37	0	6	5	2.6	38	0.63	54.02
		9	38	0	6	5	3	40	0.67	44.13
