# Supplementary material for: Evaluation of sesame (Sesamum indicum L.) varieties for drought tolerance using agromorphological traits and drought tolerance indices
Source: PeerJ. 2024 Jan 31;12:e16840. doi: 10.7717/peerj.16840 (PMC10838076; doi:10.7717/peerj.16840)
Supplement: Supplemental Information 2 [file peerj-12-16840-s002.csv]

Table S4 Supplementary data showing the correlation between growth, physiological and yield traits of sesame varieties under well-watered and water-stresses condition
	Abasena under WW condition										Gondar-1 under WW condition										Humera-1 under WW condition										Wollega under WW condition
		PH	NL	LL	LW	RGR	RWC	Yp				PH		NL	LL	LW	RGR	RWC	Yp				PH	NL	LL	LW	RGR	RWC	Yp				PH	NL	LL	LW	RGR	RWC	Yp
	PH	1	0.144	0.064	0.078	0.993**	0.033	0.003			PH		1	0.874**	0.934**	0.042	0.999**	0.996*	-0.617*		PH		1	0	-0.061	-0.176	0.994**	0.162	0.012		PH		1	-0.635*	-0.598*	-0.479	0.998**	-0.988*	0.477
	NL	0.144	1	-0.486	-0.34	0.087	-0.208	0.603*			NL		0.874**	1	0.877**	0.216	0.869**	0.105	-0.749*		NL		0	1	-0.4	-0.023	0.082	0.773	-0.652*		NL		-0.635*	1	0.851**	0.437	-0.632*	0.882	0.005
	LL	0.064	-0.486	1	0.119	0.042	0.459	-0.146			LL		0.934**	0.877**	1	0.3	0.929**	-0.821	-0.608*		LL		-0.061	-0.4	1	0.269	-0.079	0.43	0.631*		LL		-0.598*	0.851**	1	0.547	-0.590*	-0.882	-0.21
	RGR	0.993**	0.087	0.042	0.065	1	-0.208	-0.022			LW		0.042	0.216	0.3	1	0.037	-0.589	0.112		LW		-0.176	-0.023	0.269	1	-0.146	0.879	0.178		LW		-0.479	0.437	0.547	1	-0.517	0.47	-0.684*
	RWC	0.033	-0.208	0.459	0.743	-0.208	1	0.951			RGR		0.999**	0.869**	0.929**	0.037	1	0.996*	-0.606*		RGR		0.994**	0.082	-0.079	-0.146	1	0.346	-0.055		RGR		0.998**	-0.632*	-0.590*	-0.517	1	-0.997*	0.503
	Yp	0.003	0.603*	-0.146	-0.424	-0.022	0.951	1			RWC		0.996*	0.105	-0.821	-0.589	0.996*	1	0.406		RWC		0.162	0.773	0.43	0.879	0.346	1	-0.64		RWC		-0.988*	0.882	-0.882	0.47	-0.997*	1	-0.47
	**. Correlation is significant at the 0.01 level (1-tailed).										Yp		-0.617*	-0.749*	-0.608*	0.112	-0.606*	0.406	1		Yp		0.012	-0.652*	0.631*	0.178	-0.055	-0.64	1		Yp		0.477	0.005	-0.21	-0.684*	0.503	-0.47	1
	*. Correlation is significant at the 0.05 level (1-tailed).										**. Correlation is significant at the 0.01 level (1-tailed).										**. Correlation is significant at the 0.01 level (1-tailed).										*. Correlation is significant at the 0.05 level (1-tailed).
	Abasena under WS condition										*. Correlation is significant at the 0.05 level (1-tailed).										*. Correlation is significant at the 0.05 level (1-tailed).										**. Correlation is significant at the 0.01 level (1-tailed).
		PH		NL	LL	LW	RGR	RWC	Ys
	PH		1	0.661*	-0.007	0.399	1.000**	0.735	0.049		Gondar-1 under WS condition										Humera-1 under WS condition										Wollega under WS condition
	NL		0.661*	1	-0.047	0.472	0.661*	0.735	-0.583*				PH	NL	LL	LW	RGR	RWC	Ys				PH	NL	LL	LW	RGR	RWC	Ys				PH	NL	LL	LW	RGR	RWC	Ys
	LL		-0.007	-0.047	1	0.433	-0.007	-0.22	-0.034		PH		1	0.421	-0.053	-0.018	0.999**	0.811	-0.493		PH		1	0.826**	0.551	0.39	0.996**	-0.985	-0.052		PH		1	0.126	-0.201	0.236	1.000**	0.693	0.841**
	LW		0.399	0.472	0.433	1	0.399	-0.735	-0.51		NL		0.421	1	0.119	0.336	0.407	-0.483	-0.303		NL		0.826**	1	0.189	0.134	0.809**	-0.64	-0.088		NL		0.126	1	0.361	0.079	0.126	-0.721	0.412
	RGR		1.000**	0.661*	-0.007	0.399	1	0.735	0.049		LL		-0.053	0.119	1	0.2	-0.08	.b	0.56		LL		0.551	0.189	1	0.177	0.542	.b	-0.306		LL		-0.201	0.361	1	0.364	-0.201	-0.24	0.067
	RWC		0.735	0.735	-0.22	-0.735	0.735	1	-0.22		LW		-0.018	0.336	0.2	1	-0.044	-0.483	-0.021		LW		0.39	0.134	0.177	1	0.41	-0.64	0.051		LW		0.236	0.079	0.364	1	0.236	0.604	0.2
	Ys		0.049	-0.583*	-0.034	-0.51	0.049	-0.22	1		RGR		0.999**	0.407	-0.08	-0.044	1	0.803	-0.494		RGR		0.996**	0.809**	0.542	0.41	1	-0.985	0.004		RGR		1.000**	0.126	-0.201	0.236	1	0.693	0.841**
	*. Correlation is significant at the 0.05 level (1-tailed).										RWC		0.811	-0.483	.b	-0.483	0.803	1	-0.669		RWC		-0.985	-0.64	.b	-0.64	-0.985	1	1.000**		RWC		0.693	-0.721	-0.24	0.604	0.693	1	0.24
	**. Correlation is significant at the 0.01 level (1-tailed).										Ys		-0.493	-0.303	0.56	-0.021	-0.494	-0.669	1		Ys		-0.052	-0.088	-0.306	0.051	0.004	1.000**	1		Ys		0.841**	0.412	0.067	0.2	0.841**	0.24	1
											**. Correlation is significant at the 0.01 level (1-tailed).										**. Correlation is significant at the 0.01 level (1-tailed).										**. Correlation is significant at the 0.01 level (1-tailed).
