# Supplementary material for: Evaluation of sesame (Sesamum indicum L.) varieties for drought tolerance using agromorphological traits and drought tolerance indices
Source: PeerJ. 2024 Jan 31;12:e16840. doi: 10.7717/peerj.16840 (PMC10838076; doi:10.7717/peerj.16840)
Supplement: Supplemental Information 3 — DW = dry weight and HI is harvest index [file peerj-12-16840-s003.csv]

Table S2: Biomass production and yield component raw data of sesame varieties collected after maturation.
	DW = dry weight and HI is harvest index
Variety	Treatments	Rep	Shoot DW	Root DW	Biomass	No pods/plant	Seed yield	HI (%)
			(g)	(g)	(g)		(g/cm2)
	Well Watered	1	3	0.5	3.5	6	2	57.14
Abasena		2	3.5	0.6	4.1	6	1.9	46.34
		3	3	0.7	3.7	6	2	54.05
		4	3	0.8	3.8	6	3	78.95
		5	2.6	0.6	3.2	8	2	62.5
		6	3.4	0.8	4.2	4	1.6	38.1
		7	3	0.9	3.9	6	2	51.28
		8	2.5	0.8	3.3	6	2	60.61
		9	4	0.6	4.6	6	2.8	60.87
	Water Stressed	1	1.5	0.3	1.8	4	1.4	77.78
		2	1.2	0.4	1.6	4	1	62.5
		3	2	0.3	2.3	4	1	43.48
		4	1.6	0.2	1.8	2	1	55.56
		5	1.2	0.8	2	4	1.6	80
		6	1.35	0.32	1.67	4	1.5	89.82
		7	2.5	0.75	3.25	2	2.5	76.92
		8	2	0.3	2.3	2	1.8	78.26
		9	1.8	0.15	1.95	2	1	51.28
Gondar-1	Well Watered	1	6	0.9	6.9	10	3	43.48
		2	4	0.8	4.8	10	4	83.33
		3	5	0.56	5.56	12	3	53.96
		4	8	0.74	8.74	8	3.5	40.05
		5	5	0.8	5.8	6	3.8	65.52
		6	6	0.88	6.88	8	3.9	56.69
		7	8	1	9	8	4	44.44
		8	5	0.6	5.6	8	4	71.43
		9	8	0.7	8.7	8	3.8	43.68
	Water Stressed	1	3	0.15	3.15	4	2	63.49
		2	2	0.08	2.08	6	1.6	76.92
		3	2	0.09	2.09	6	1.5	71.77
		4	3	0.14	3.14	4	2	63.69
		5	2	0.1	2.1	4	1.7	80.95
		6	3	0.17	3.17	4	2	63.09
		7	4	0.08	4.08	4	2	49.02
		8	2	0.06	2.06	6	1.5	72.82
		9	2	0.13	2.13	2	2	93.9
Humera-1	Well Watered	1	2	0.02	2.02	8	2	99.01
		2	8	0.5	8.5	10	3	35.29
		3	9	0.4	9.4	12	5	53.19
		4	7	0.5	7.5	8	4	53.33
		5	6	0.7	6.5	8	3.8	58.46
		6	6	0.4	6.4	8	5	78.13
		7	5	0.5	5.5	6	5	90.91
		8	5	0.5	6.5	8	4.5	69.23
		9	6	0.4	6.5	6	5	76.92
	Water Stressed	1	2	0.03	2.03	6	2	98.52
		2	3	0.04	3.04	4	1.5	49.34
		3	4	0.06	4.06	6	2.5	61.58
		4	2	0.04	2.04	4	1.7	83.33
		5	3	0.06	3.06	4	2	65.36
		6	4	0.01	4.01	2	1.2	29.93
		7	2	0.05	2.05	4	2	97.56
		8	3	0.04	3.04	2	1.4	46.05
		9	2	0.02	2.02	2	1.1	54.46
Wollega	Well Watered	1	8	0.6	8.6	10	6	69.77
		2	7	0.5	7.5	12	5	66.67
		3	8	0.3	8.3	10	4	48.19
		4	5	0.4	5.4	8	5	92.59
		5	7	0.5	7.5	8	6	80
		6	8	0.6	8.6	8	5	58.14
		7	6	0.25	6.25	6	4.6	73.6
		8	5	0.1	6	6	6	100
		9	5	0.8	5.8	6	5	86.21
	Water Stressed	1	4	0.04	4.4	4	2	45.45
		2	3	0.025	3.025	6	1.8	59.5
		3	3.5	0.07	3.57	4	2	56.02
		4	4	0.06	4.06	4	1.2	29.56
		5	3	0.09	3.09	4	2	64.72
		6	4	0.05	4.05	2	1.3	32.1
		7	3	0.06	3.06	2	1.25	40.85
		8	3	0.04	3.04	4	1.35	44.41
		9	1.6	0.8	2.4	2	2	83.33
