# Supplementary material for: Evaluation of sesame (Sesamum indicum L.) varieties for drought tolerance using agromorphological traits and drought tolerance indices
Source: PeerJ. 2024 Jan 31;12:e16840. doi: 10.7717/peerj.16840 (PMC10838076; doi:10.7717/peerj.16840)
Supplement: Supplemental Information 4 [file peerj-12-16840-s004.csv]

Variety	Rep	Ys	Yp	MP	STI	GMP	TOL	YI	YSI	% reduction	SSI	SI	YSSI	YPSI
		(kg/ha)	(kg/ha)
Abasena	1	1400	2000	1700	1305.73	1673.32	600	0.65	0.7	30	0.8	0.37	653.2653	1202.46
	2	1000	1900	1450	886.03	1378.4	900	0.47	0.53	47.37	1.27	0.37	443.6492	717.38
	3	1000	2000	1500	932.66	1414.21	1000	0.47	0.5	50	1.34	0.37	467.001	715.66
	4	1000	3000	2000	1398.99	1732.05	2000	0.47	0.33	66.67	1.79	0.37	700.3899	698.6
	5	1600	2000	1800	1492.26	1788.85	400	0.75	0.8	20	0.54	0.37	746.3975	1445.86
	6	1500	1600	1550	1119.19	1549.19	100	0.7	0.94	6.25	0.17	0.37	559.6809	1284.51
	7	1800	2000	1900	1678.79	1897.37	200	0.84	0.9	10	0.27	0.37	839.5297	1689.26
	8	1800	2000	1900	1678.79	1897.37	200	0.84	0.9	10	0.27	0.37	839.5297	1689.26
	9	1000	2800	1900	1305.73	1673.32	1800	0.47	0.36	64.29	1.72	0.37	653.7249	702
Gondar-1	1	2000	3000	2500	1636.35	2449.49	1000	0.55	0.67	33.33	0.66	0.51	818.5037	1567.85
	2	1600	4000	2800	1745.44	2529.82	2400	0.44	0.4	60	1.19	0.51	873.3121	1072.13
	3	1500	3000	2250	1227.26	2121.32	1500	0.41	0.5	50	0.99	0.51	614.1248	988.14
	4	2000	3500	2750	1909.07	2645.75	1500	0.54	0.57	42.86	0.85	0.51	954.9602	1579.11
	5	1700	3800	2750	1761.8	2541.65	2100	0.46	0.45	55.26	1.09	0.51	881.4471	1205.36
	6	2000	3900	2950	2127.25	2792.85	1900	0.54	0.51	48.72	0.96	0.51	1064.108	1588.15
	7	2000	4000	3000	2181.8	2828.43	2000	0.54	0.5	50	0.99	0.51	1091.393	1590.41
	8	1500	4000	2750	1636.35	2449.49	2500	0.41	0.38	62.5	1.24	0.51	818.7919	942.56
	9	2000	3800	2900	2072.71	2756.81	1800	0.54	0.53	47.37	0.94	0.51	1036.822	1585.89
Humera-1	1	2000	2000	2000	965.16	2000	0	0.48	1	0	0	0.56	482.5789	1482.58
	2	1600	3000	2300	1158.19	2190.89	1400	0.39	0.53	46.67	0.83	0.56	579.5091	1028.68
	3	1500	5000	3250	1809.67	2738.61	3500	0.36	0.3	70	1.24	0.56	905.4571	779.21
	4	2000	4000	3000	1930.32	2828.43	2000	0.48	0.5	50	0.89	0.56	965.6019	1464.71
	5	1700	3800	2750	1558.73	2541.65	2100	0.41	0.45	55.26	0.98	0.56	779.8557	1103.87
	6	2000	5000	3500	2412.89	3162.28	3000	0.48	0.4	60	1.07	0.56	1206.98	1455.91
	7	2000	5000	3500	2412.89	3162.28	3000	0.48	0.4	60	1.07	0.56	1206.98	1455.91
	8	1500	4500	3000	1628.7	2598.08	3000	0.36	0.33	66.67	1.18	0.56	814.944	813.76
	9	2000	5000	3500	2412.89	3162.28	3000	0.48	0.4	60	1.07	0.56	1206.98	1455.91
Wollega	1	2000	6000	4000	2317.59	3464.1	4000	0.39	0.33	66.67	0.98	0.68	1159.283	1158.3
	2	1800	5000	3400	1738.19	3000	3200	0.35	0.36	64	0.94	0.68	869.5654	968.62
	3	2000	4000	3000	1545.06	2828.43	2000	0.39	0.5	50	0.74	0.68	772.8964	1272.16
	4	1200	5000	3100	1158.79	2449.49	3800	0.23	0.24	76	1.12	0.68	579.9553	228.84
	5	2000	6000	4000	2317.59	3464.1	4000	0.39	0.33	66.67	0.98	0.68	1159.283	1158.3
	6	1300	5000	3150	1255.36	2549.51	3700	0.25	0.26	74	1.09	0.68	628.2236	352.14
	7	1250	4600	2925	1110.51	2397.92	3350	0.24	0.27	72.83	1.07	0.68	555.7904	342.22
	8	1350	6000	3675	1564.37	2846.05	4650	0.26	0.23	77.5	1.14	0.68	782.7551	294.12
	9	2000	5000	3500	1931.32	3162.28	3000	0.39	0.4	60	0.88	0.68	966.1021	1215.22
